# Supplementary material for: A troglomorphic spider from Java (Araneae, Ctenidae, Amauropelma)
Source: Zookeys. 2012 Jan 9;(163):1–11. doi: 10.3897/zookeys.163.2265 (PMC3253664; doi:10.3897/zookeys.163.2265)
Supplement: XML Treatment for Amauropelma [file zookeys.163.2265-treatment1.xml]

<!DOCTYPE tp:taxon-treatment
  PUBLIC "-//TaxonX//DTD Taxonomic Treatment Publishing DTD v0 20100105//EN" "tax-treatment-NSO.dtd">
<tp:taxon-treatment xmlns:tp="http://www.plazi.org/taxpub"><tp:treatment-meta><mixed-citation publication-type="journal"><person-group><name><surname>Miller</surname><given-names>Jeremy</given-names></name><name><surname>Rahmadi</surname><given-names>Cahyo</given-names></name></person-group><article-title>A troglomorphic spider from Java (Araneae, Ctenidae, 
                    <italic>Amauropelma</italic>)</article-title><source>Zookeys</source><day>9</day><month>1</month><year>2012</year><volume>2012</volume><issue>163</issue><fpage>1</fpage><lpage>11</lpage><pub-id pub-id-type="doi">10.3897/zookeys.163.2265</pub-id></mixed-citation></tp:treatment-meta><tp:nomenclature><tp:taxon-name>
                        <tp:taxon-name-part taxon-name-part-type="genus">Amauropelma</tp:taxon-name-part>
                        <object-id xmlns:xlink="http://www.w3.org/1999/xlink" xlink:type="simple">http://species-id.net/wiki/Amauropelma</object-id>
                    </tp:taxon-name><tp:taxon-authority>Raven, Stumkat &amp; Gray, 2001</tp:taxon-authority></tp:nomenclature><tp:treatment-sec sec-type="Type species"><title>Type species.</title><p><italic><tp:taxon-name>Amauropelma trueloves</tp:taxon-name></italic> Raven &amp; Stumkat, 2001</p></tp:treatment-sec><tp:treatment-sec sec-type="Addendum to diagnosis"><title>Addendum to diagnosis.</title><p>Tarsal organ position ranges from 0.125–0.77. Tarsi with or without adpressed trichobothria. Epigynum with soft or sclerotized lateral teeth. Tracheal spiracle distinct or indistinct. Otherwise, as in <xref ref-type="bibr" rid="B11">Raven et al. (2001)</xref>.</p></tp:treatment-sec><ref-list><ref id="B11"><mixed-citation xmlns:xlink="http://www.w3.org/1999/xlink" xlink:type="simple"><person-group><name name-style="western"><surname>Raven</surname><given-names>RJ</given-names></name><name name-style="western"><surname>Stumkat</surname><given-names>K</given-names></name><name name-style="western"><surname>Gray</surname><given-names>MR</given-names></name></person-group> (<year>2001</year>)<article-title> Revisions of Australian ground-hunting spiders: I. <italic>Amauropelma</italic> gen. nov. (Araneomorphae: Ctenidae).</article-title><source>Records of the Western Australian Museum, Supplement </source><volume>64</volume>: <fpage>187</fpage>-<lpage>227</lpage>.</mixed-citation></ref></ref-list></tp:taxon-treatment>
