# Supplementary material for: A troglomorphic spider from Java (Araneae, Ctenidae, Amauropelma)
Source: Zookeys. 2012 Jan 9;(163):1–11. doi: 10.3897/zookeys.163.2265 (PMC3253664; doi:10.3897/zookeys.163.2265)
Supplement: XML Treatment for Amauropelma matakecil [file zookeys.163.2265-treatment2.xml]

<!DOCTYPE tp:taxon-treatment
  PUBLIC "-//TaxonX//DTD Taxonomic Treatment Publishing DTD v0 20100105//EN" "tax-treatment-NSO.dtd">
<tp:taxon-treatment xmlns:tp="http://www.plazi.org/taxpub"><tp:treatment-meta><mixed-citation publication-type="journal"><person-group><name><surname>Miller</surname><given-names>Jeremy</given-names></name><name><surname>Rahmadi</surname><given-names>Cahyo</given-names></name></person-group><article-title>A troglomorphic spider from Java (Araneae, Ctenidae, 
                    <italic>Amauropelma</italic>)</article-title><source>Zookeys</source><day>9</day><month>1</month><year>2012</year><volume>2012</volume><issue>163</issue><fpage>1</fpage><lpage>11</lpage><pub-id pub-id-type="doi">10.3897/zookeys.163.2265</pub-id></mixed-citation></tp:treatment-meta><tp:nomenclature><tp:taxon-name>
                        <tp:taxon-name-part taxon-name-part-type="genus">Amauropelma</tp:taxon-name-part>
                        <tp:taxon-name-part taxon-name-part-type="species">matakecil</tp:taxon-name-part>
                        <object-id xmlns:xlink="http://www.w3.org/1999/xlink" xlink:type="simple">urn:lsid:zoobank.org:act:180E7280-7D8D-4884-81FC-C8BE75FDD361</object-id>
                    		<object-id xmlns:xlink="http://www.w3.org/1999/xlink" xlink:type="simple">http://species-id.net/wiki/Amauropelma_matakecil</object-id>
                    </tp:taxon-name><tp:taxon-authority>Miller &amp; Rahmadi</tp:taxon-authority><tp:taxon-status xmlns:xlink="http://www.w3.org/1999/xlink" xlink:type="simple">sp. n.</tp:taxon-status><xref ref-type="fig" rid="F1">Figs 1</xref><xref ref-type="fig" rid="F2"/><xref ref-type="fig" rid="F3">13</xref></tp:nomenclature><tp:treatment-sec sec-type="Material examined"><title>Material examined.</title><p>Holotype: Indonesia, Central Java, Purworejo, Kaligesing, Tlogoguo Village, Somoroto: Gua Anjani [Anjani Cave], <named-content xmlns:xlink="http://www.w3.org/1999/xlink" content-type="dwc:verbatimCoordinates" xlink:type="simple">7.73156°S, 110.11567°E</named-content>, 672 m asl., 23 March 2009 (MZB.Aran.500, S. Harjanto), 1 #f.</p><p>Paratypes: Indonesia, Central Java, Purworejo, Kaligesing, Donorejo Village, Katerban: Gua Seplawan [Seplawan Cave], <named-content xmlns:xlink="http://www.w3.org/1999/xlink" content-type="dwc:verbatimCoordinates" xlink:type="simple">7.7726°S, 110.111°E</named-content>, 23 April 2010 (MZB.<!--PageBreak-->Aran.501, S. Harjanto and C. Rahmadi), 1 #f; Indonesia, Central Java, Purworejo, Kaligesing, Donorejo Village, Katerban: Gua Nguwik [Nguwik Cave], <named-content xmlns:xlink="http://www.w3.org/1999/xlink" content-type="dwc:verbatimCoordinates" xlink:type="simple">7.76907°S, 110.10334°E</named-content>, 764 m asl., 9 May 2008 (RMNH.ARA.12434, S. Harjanto), 1 #f.</p><p>Additional material examined: Indonesia, Central Java, Purworejo, Kaligesing, Tlogoguo Village, Somoroto: Gua Anjani [Anjani Cave], <named-content xmlns:xlink="http://www.w3.org/1999/xlink" content-type="dwc:verbatimCoordinates" xlink:type="simple">7.73156°S, 110.11567°E</named-content>, 672 m asl., 23 April 2010 (RMNH.ARA.12436, S. Harjanto and C. Rahmadi), 2 juveniles; Gua Anjani [Anjani Cave], <named-content xmlns:xlink="http://www.w3.org/1999/xlink" content-type="dwc:verbatimCoordinates" xlink:type="simple">7.73156°S, 110.11567°E</named-content>, 672 m asl., 23 March 2009 (MZB.Aran.502, S. Harjanto), 1 juvenile.</p></tp:treatment-sec><tp:treatment-sec sec-type="Etymology"><title>Etymology.</title><p>The specific name is an adjective derived from "mata" meaning eyes and "kecil" meaning small from Bahasa Indonesia referring to the small eyes of the species. <italic>Pronunciation note</italic>: the letter “c” in Bahasa is pronounced like “ch” in English.</p></tp:treatment-sec><tp:treatment-sec sec-type="Diagnosis"><title>Diagnosis</title><p><bold>.</bold> Distinguished from other <italic><tp:taxon-name>Amauropelma</tp:taxon-name></italic> species by having more cheliceral teeth (4 promargin and 7 retromargin teeth, <xref ref-type="fig" rid="F1">Fig. 4</xref>; other described species for which data were recorded range between 1–4 promargin and 4–6 retromargin teeth); by the relatively proximal position of the tarsal organs (<xref ref-type="fig" rid="F2">Fig. 10</xref>); by the sclerotized epigynal teeth that do not conduct the copulatory ducts (<xref ref-type="fig" rid="F2">Fig. 7</xref>; other <italic><tp:taxon-name>Amauropelma</tp:taxon-name></italic> have soft teeth containing the copulatory ducts); and by the shape of the epigynum, which has the lateral wings more long and narrow than other species (<xref ref-type="fig" rid="F2">Fig. 7</xref>). Further distinguished from other <italic><tp:taxon-name>Amauropelma</tp:taxon-name></italic> species except <italic><tp:taxon-name>Amauropelma leo</tp:taxon-name></italic> Raven &amp; Sumkat, 2001 by having small eyes (<xref ref-type="fig" rid="F1">Fig. 2</xref>; large in other species except <italic><tp:taxon-name>Amauropelma undara</tp:taxon-name></italic>, which is a blind troglobite); distinguished from <italic><tp:taxon-name>Amauropelma leo</tp:taxon-name></italic> by the pale, troglomorphic color (<xref ref-type="fig" rid="F1">Figs 1, 3</xref>); <italic><tp:taxon-name>Amauropelma leo</tp:taxon-name></italic> is a rainforest species and is not troglomorphic.</p></tp:treatment-sec><tp:treatment-sec sec-type="Description"><title>Description.</title><p>Female (holotype, MZB.Aran.500): Carapace 3.40 long, 2.20 wide. Abdomen 4.12, long 2.64 wide. Total length 7.7. Carapace with fine setae. Fovea a narrow groove. Chilum divided (<xref ref-type="fig" rid="F1">Fig. 2</xref>). Endites slightly converging, labium longer than wide (<xref ref-type="fig" rid="F1">Fig. 4</xref>). <italic>Color</italic>. Overall pale, chelicerae and ocular region darker (<xref ref-type="fig" rid="F1">Figs 1, 3</xref>). <italic>Eyes</italic>. Vestigial, eye rows recurved forming 2.4.2 pattern, ALE&gt;AME=PME&gt;PLE, AME on small common tubercle, ALE and PME form slightly procurved row, PME closer together than PME-ALE, PME slightly more widely spaced than AME, eye group = 0.40 of carapace width (<xref ref-type="fig" rid="F1">Figs 2, 3</xref>). <italic>Chelicerae</italic>. Large, partially porrect with lateral boss. Retromargin with 5 large distal and 2 small proximal teeth; promargin with 4 teeth, the third (counting proximally from the base of the fang) is the smallest (<xref ref-type="fig" rid="F1">Fig. 4</xref>). <italic>Pedipalp</italic>. Tarsal claw with series of basal teeth. With two large ventral distal setae (ca. <xref ref-type="bibr" rid="B12">Silva Dávila 2003</xref>: fig. 28d). <italic>Legs</italic>. Formula 4123. Paired tarsal claws with series of basal teeth, claw tufts present, weak scopula present on tarsi and metatarsi I and II (<xref ref-type="fig" rid="F2">Fig. 9</xref>). Retrocoxal hymen present on leg I. Trochanters deeply notched (<xref ref-type="fig" rid="F1">Fig. 5</xref>). Tarsal organs slightly raised, dome-like, more distal on legs I and II than III and IV (I: 0.77. II: 0.73. III: 0.66. IV: 0.67). Macrosetae: I: fe p1d3; pa 0; ti v2.2.2.2.2; me v3.3.3; ta 0. II: fe d3r1; pa 0; ti v2.2.2.2.2; me v3.3.3; ta 0. III: fe p4d3r4; pa p1r1; ti v2.2.2p1.1d1.1 r1.1; me v2.2.2p1.1.2r1.1.2; ta 0. IV: fe p3d3r1; pa r1; ti v2.2.2p1.1d1.1r1.1; me v1.1.1.1.2p1.1.1d0.1.2r1.1.1. <italic>Spinnerets</italic>. Ecribellate, colulus absent, lateral spinnerets cylindrical with short apical segment, ALS separated by about their width, PLS and PMS with a number of large, conspicuous spigots (<xref ref-type="fig" rid="F2">Figs 11, 12</xref>). <italic>Epigynum</italic>. Sclero<!--PageBreak-->tized plate with long, narrow lateral wings with concave posterior margins. Epigynal teeth sclerotized, arise posterior to lateral wings (<xref ref-type="fig" rid="F2">Fig. 7</xref>). Copulatory openings on dorsal surface near lateral margins of wings, follow posterior margin of wings to reniform spermathecae (<xref ref-type="fig" rid="F2">Fig. 8</xref>).</p><fig id="F1" position="float" orientation="portrait"><label>Figures 1–6.</label><caption><p><italic><tp:taxon-name>Amauropelma matakecil</tp:taxon-name></italic> sp. n. <bold>1</bold> female habitus <bold>2–6</bold> habitus of female holotype (MZB.Aran.500) <bold>1</bold> Portrait of live specimen in natural habitat from Gua Nguwik, Central Java (Photo S. Harjanto) <bold>2</bold> Anterior view <bold>3</bold> Dorsal view <bold>4</bold> Ventral view showing labium, endites, and chelicerae <bold>5</bold> Ventral view showing sternum, coxae, and trochanters <bold>6</bold> Left pedipalpal, retrolateral view.</p></caption><graphic xmlns:xlink="http://www.w3.org/1999/xlink" xlink:href="ZooKeys-163-001-g001.jpg" position="float" orientation="portrait" xlink:type="simple"/></fig><fig id="F2" position="float" orientation="portrait"><label>Figures 7–12.</label><caption><p><italic><tp:taxon-name>Amauropelma matakecil</tp:taxon-name></italic> sp. n., female holotype (MZB.Aran.500) <bold>7</bold> Epigynum, ventral view. Note that the right epigynal tooth has broken off leaving a round hole; the tooth itself is lying unattached near the epigastric furrow <bold>8</bold> Vulva, dorsal view, left side, cleared, white arrow indicates fertilization duct <bold>9</bold> Right tarsus, leg I, prolateral view <bold>10</bold> Left tarsus, leg I, dorsal view, arrow indicates tarsal organ <bold>11</bold> Spinnerets, anal tubercle, and tracheal spiracle, posterior view, arrow indicates tracheal spiracle <bold>12</bold> Spinnerets, lateral view. ALS, anterior lateral spinneret; AT, anal tubercle; CD, copulatory duct; ET, epigynal tooth; PLS, posterior lateral spinneret; PMS, posterior median spinneret; S, spermatheca.</p></caption><graphic xmlns:xlink="http://www.w3.org/1999/xlink" xlink:href="ZooKeys-163-001-g002.jpg" position="float" orientation="portrait" xlink:type="simple"/></fig><fig id="F3" position="float" orientation="portrait"><label>Figure 13.</label><caption><p>Map of Java, Indonesia, showing records of <italic><tp:taxon-name>Amauropelma matakecil</tp:taxon-name></italic> sp. n. as yellow circles in Central Java. Base map source: Google Earth.</p></caption><graphic xmlns:xlink="http://www.w3.org/1999/xlink" xlink:href="ZooKeys-163-001-g003.jpg" position="float" orientation="portrait" xlink:type="simple"/></fig></tp:treatment-sec><tp:treatment-sec sec-type="Natural History"><title>Natural History.</title><p>In Seplawan Cave, <italic><tp:taxon-name>Amauropelma matakecil</tp:taxon-name></italic> was found on the cave floor hiding under crevices in dry mud.</p></tp:treatment-sec><tp:treatment-sec sec-type="Distribution"><title>Distribution.</title><p><italic><tp:taxon-name>Amauropelma matakecil</tp:taxon-name></italic> is known only from three caves in the Jonggrangan Limestone, part of the Menoreh Hills in the District of Kaligesing, Purworejo<!--PageBreak--> Regency, Central Java, near the border with Yogyakarta Province (<xref ref-type="fig" rid="F3">Fig. 13</xref>). The Jonggrangan Limestone is located from 574–878 m above sea level (<xref ref-type="bibr" rid="B1">Bemellen 1949</xref>). This karst formation is a fossil reef with thicknesses up to 200 m at the southern margin of the Jonggrangan Plateu (<xref ref-type="bibr" rid="B1">Bemellen 1949</xref>). The formation dates from the Middle to Late Miocene (<xref ref-type="bibr" rid="B13">Sulistyaningrum and Rahardjo 2010</xref>). Karst makes up a very small area of the Menoreh hills, about 15 km<sup>2</sup>. The nearest neighboring limestone formations are the Gombong Selatan (about 72 km to the west) and the Gunung Sewu Karst (about 42 km to the east).</p></tp:treatment-sec><tp:treatment-sec sec-type="Remarks"><title>Remarks.</title><p>The cave spider fauna of Java is not well known. The only other spider documented from a cave in Java that we are aware of is <italic><tp:taxon-name>Althephus javanensis</tp:taxon-name></italic> Deeleman-Reinhold, 1995 (<tp:taxon-name>Ochyroceratidae</tp:taxon-name>). This species is not strongly troglomorphic, exhibiting neither eye reduction nor reduced pigmentation, although legs in specimens from caves are considerably longer than in specimens from the surface. As reported by <xref ref-type="bibr" rid="B10">Rahmadi (2011)</xref>, <italic><tp:taxon-name>Amauropelma matakecil</tp:taxon-name></italic> is the most remarkable cave spider so far known from Java due to its large size, reduced eyes, and potential conservation importance. Karst formations in Java are highly threatened by human activities such as limestone mining and habitat conversion.</p></tp:treatment-sec><tp:treatment-sec sec-type="DNA Barcode"><title>DNA Barcode.</title><p>AACGTTATATTTAATATTTGGAGCTTGATCTGC TATAATAGGAACGGCTATAAGAATATTAATTCGAATAGAGTTAGGA CATTCTGGAAGATTATTAAGTAATGATCATTTGTATAATGTGATTGT TACTGCTCATGCATTTGTTATAATTTTTTTTATGGTGATGCCAATTT <!--PageBreak-->TAATTGGAGGTTTTGGAAATTGATTAGTTCCTTTAATATTAGGAGCTC CGGATATATCGTTTCCTCGAATAAATAATTTGTCTTTTTGATTGTTAC CTCCTTCTTTGTTTTTGTTGTTTATATCTTCTATAGTTGAAATGG GAGTAGGAGCTGGATGAACTATTTATCCCCCTTTAGCTTCTAGAATTG GTCATGTGGGAAGATCTATGGATTTTGCTATTTTTTCTTTACATT TAGCTGGAGCTTCTTCTATTATAGGGGCGGTAAATTTTATTTCTAC GATTGTAAATATACGTTTATTAGGAATAAGAATAGAAAGGGTTCCTT TATTTGTGTGATCTGTATTTATTACTGCTGTTTTATTATTATTATCTT TACCTGTTTTAGCGGGAGCTATTACTATGTTATTGACGGATCGAAATTT TAATACTTCTTTTTTTGACCCTGCAGGGGGAGGGGATCCTATTT TATTTCAACATTTGTTT (MZB.Aran.501, GenBank accession number JQ277219).</p><p>Among identified spiders accessible at the time of writing (October 2011) through the NCBI database (<ext-link xmlns:xlink="http://www.w3.org/1999/xlink" ext-link-type="uri" xlink:href="http://blast.ncbi.nlm.nih.gov/Blast.cgi" xlink:type="simple">http://blast.ncbi.nlm.nih.gov/Blast.cgi</ext-link>), <italic><tp:taxon-name>Amauropelma matakecil</tp:taxon-name></italic> blasts most closely with the pisaurid genus <italic><tp:taxon-name>Dolomedes</tp:taxon-name></italic> Latreille, 1804. This despite the presence in GenBank of the homologous locus for several ctenid spiders (e.g., <xref ref-type="bibr" rid="B4">Crews and Gillespie 2010</xref>). However, its closest matches are several still unidentified spiders in the International Barcode of Life (iBOL) database.</p></tp:treatment-sec><ref-list><ref id="B12"><mixed-citation xmlns:xlink="http://www.w3.org/1999/xlink" xlink:type="simple"><person-group><name name-style="western"><surname>Silva Dávila</surname><given-names>D</given-names></name></person-group> (<year>2003</year>)<article-title> Higher-level relationships of the spider family Ctenidae (Araneae: Ctenoidea).</article-title><source>Bulletin of the American Museum of Natural History </source><volume>274</volume>: <fpage>1</fpage>-<lpage>86</lpage>. doi: <ext-link ext-link-type="uri" xlink:href="http://dx.doi.org/10.1206/0003-0090(2003)274&lt;0001:HLROTS&gt;2.0.CO;2" xlink:type="simple">10.1206/0003-0090(2003)274&lt;0001:HLROTS&gt;2.0.CO;2</ext-link></mixed-citation></ref><ref id="B1"><mixed-citation xmlns:xlink="http://www.w3.org/1999/xlink" xlink:type="simple"><person-group><name name-style="western"><surname>Bemellen</surname><given-names>van RW</given-names></name></person-group> (<year>1949</year>)<source> The Geology of Indonesia, volume 1A.</source><publisher-name>Martinus Nijhoff</publisher-name>, <publisher-loc>The Hague</publisher-loc>, <lpage>602</lpage> pp.</mixed-citation></ref><ref id="B13"><mixed-citation xmlns:xlink="http://www.w3.org/1999/xlink" xlink:type="simple"><person-group><name name-style="western"><surname>Sulistyaningrum</surname><given-names>D</given-names></name><name name-style="western"><surname>Rahardjo</surname><given-names>W</given-names></name></person-group> (<year>2010</year>)<source> Identification and paleoecology of coraline fossils (Cnidaria: Anthozoa) from Jonggrangan limestone, western slope of Kucir Hill,West Progo area, Yogyakarta Special Province. Proceedings, Indonesian Petroleum Association Thirty-Fourth Annual Convention &amp; Exhibition, May 2010, 9 pp.</source></mixed-citation></ref><ref id="B10"><mixed-citation xmlns:xlink="http://www.w3.org/1999/xlink" xlink:type="simple"><person-group><name name-style="western"><surname>Rahmadi</surname><given-names>C</given-names></name></person-group> (<year>2011</year>)<source> The biospeleology of Java Caves, Indonesia: A Review. Proceeding of Asian Trans-Disciplinary Karst Conference 2011, Yogyakarta-Indonesia: 241–250.</source></mixed-citation></ref><ref id="B4"><mixed-citation xmlns:xlink="http://www.w3.org/1999/xlink" xlink:type="simple"><person-group><name name-style="western"><surname>Crews</surname><given-names>SC</given-names></name><name name-style="western"><surname>Gillespie</surname><given-names>RG</given-names></name></person-group> (<year>2010</year>)<article-title> Molecular systematics of <italic>Selenops</italic> spiders (Araneae: Selenopidae) from North and Central America: implications for Caribbean biogeography.</article-title><source>Biological Journal of the Linnean Society </source><volume>101</volume>: <fpage>288</fpage>-<lpage>322</lpage>. doi: <ext-link ext-link-type="uri" xlink:href="http://dx.doi.org/10.1111/j.1095-8312.2010.01494.x" xlink:type="simple">10.1111/j.1095-8312.2010.01494.x</ext-link></mixed-citation></ref></ref-list></tp:taxon-treatment>
